# Supplementary material for: Developmental and Reproductive Impacts of Arsenophonus Symbiont on the Population of Nilaparvata lugens
Source: Insects. 2026 Feb 20;17(2):222. doi: 10.3390/insects17020222 (PMC12942160; doi:10.3390/insects17020222)
Supplement: Supplementary file 1 [file insects-17-00222-s001.zip]

Archive with 1 entries (1 files):
- insects-4116994-supplementary.pdf
